# Supplementary material for: The Prevalence and Molecular Landscape of Lynch Syndrome in the Affected and General Population
Source: Cancers (Basel). 2023 Jul 18;15(14):3663. doi: 10.3390/cancers15143663 (PMC10377710; doi:10.3390/cancers15143663)
Supplement: Supplementary file 1 [file cancers-15-03663-s001.zip]

Archive with 1 entries (1 files):
- cancers-2476781-supplementary.pdf
